# Supplementary material for: Pollution Characteristics, Sources, and Health Risks of Organochlorine Pesticides and Polychlorinated Biphenyls in Oviductus Ranae from Northern China
Source: Toxics. 2026 Jan 21;14(1):101. doi: 10.3390/toxics14010101 (PMC12846295; doi:10.3390/toxics14010101)
Supplement: Supplementary file 1 [file toxics-14-00101-s001.zip]

Archive with 1 entries (1 files):
- toxics-4083869-supplementary.pdf
